# Supplementary material for: Transferrin-Conjugated Melittin-Loaded L-Arginine-Coated Iron Oxide Nanoparticles for Mitigating Beta-Amyloid Pathology of the 5XFAD Mouse Brain
Source: Int J Mol Sci. 2023 Oct 6;24(19):14954. doi: 10.3390/ijms241914954 (PMC10573775; doi:10.3390/ijms241914954)
Supplement: Supplementary file 1 [file ijms-24-14954-s001.zip]

Archive with 1 entries (1 files):
- ijms-2621585-supplementary.pdf
